# Supplementary material for: Coordinated Two-Node Blockade of NF-κB and TGF-β/Smad Signaling Attenuates the Foreign Body Response to Prevent Capsular Contracture
Source: Biomedicines. 2026 Jul 15;14(7):1586. doi: 10.3390/biomedicines14071586 (PMC13406193; doi:10.3390/biomedicines14071586)
Supplement: Supplementary file 1 [file biomedicines-14-01586-s001.zip]

Archive with 1 entries (1 files):
- biomedicines-4386062-supplementary.pdf
